# Supplementary material for: A Comprehensive Operation Status Evaluation Method for Mining XLPE Cables
Source: Sensors (Basel). 2022 Sep 21;22(19):7174. doi: 10.3390/s22197174 (PMC9571771; doi:10.3390/s22197174)
Supplement: Supplementary file 1 [file sensors-22-07174-s001.zip]

Archive with 1 entries (1 files):
- sensors-1916536-supplementary.pdf
